# Supplementary material for: Impact of Water Management on Growth and Pigment Composition of Cauliflower and Broccoli
Source: Plants (Basel). 2025 Feb 27;14(5):725. doi: 10.3390/plants14050725 (PMC11901868; doi:10.3390/plants14050725)
Supplement: Supplementary file 1 [file plants-14-00725-s001.zip]

Archive with 1 entries (1 files):
- plants-3463416-supplementary.pdf
